# Supplementary material for: Bacterial genome-wide association study substantiates papGII of Escherichia coli as a major risk factor for urosepsis
Source: Genome Med. 2023 Oct 30;15:89. doi: 10.1186/s13073-023-01243-x (PMC10614358; doi:10.1186/s13073-023-01243-x)
Supplement: Supplementary file 2 — Additional file 2: Table S1a. Significant gene hits identified to be associated with invasive infection including 825 E. coli strains using pyseer. Table S1b. Significant gene hits identified to be associated with invasive infection including 751 E. coli strains and using important host characteristics as covariates. Table S2a. Significant gene hits identified to be associated with invasive infection including 657 E. coli strains using pyseer. Table S2b. Significant gene hits identified to be associated with invasive infection including 612 E. coli strains and using important host characteristics as covariates. Table S3a. qPCR evaluation metrics recorded for eight different primer pairs and genomic DNA which was previously extracted using the QIAamp DNA Mini Kit. Table S3b. qPCR evaluation metrics recorded for four different primer pairs and using urine samples which were boiled. [file 13073_2023_1243_MOESM2_ESM.xlsx]

## Sheet: Table S1a
Table S1a: Significant gene hits identified to be associated with invasive infection including 825 E. coli strains using pyseer. Columns: 'Gene': annotation of the gene; '#hits': indicating how many unitigs maping to this gene where identified as significant GWAS hits; 'maxp': Maximum -log10(p-value), 'avg_af': Average allele frequency; 'avg_maf': Average Minor allele frequency; 'avg_beta': Avera…
Gene	#hits	maxp	avg_af	avg_maf	avg_beta	Comment
papG	89	12.4908	0.201865	0.201865	0.295416	PAP Operon, Adhesive Tip of the PAP Pili
prsF	20	11.3737	0.24815	0.24815	0.2671	PAP Operon, Is papF, Minor fimbrial protein PrsF
papH	42	11.0691	0.347452	0.347452	0.221357	PAP Operon, anchors pilus in bacterial cell (https://www.uniprot.org/uniprot/P07111)
100033-19_04615	31	10.0306	0.359645	0.359645	0.214645	PAP Operon, assembly protein for the PAP Pilus
papC_3	121	9.46597	0.379653	0.379653	0.213264	PAP Operon, Involved in the export and assembly of pili subunits across the outer membrane
100888-20_01189	7	9.13966	0.223286	0.223286	0.237571	is papJ, Between papE and papD
100033-19_03452	3	9.05208	0.491667	0.491667	0.210333	EggNOG: NlpC/P60 family domain identified, Cell wall, membrane. Blastp: C40 peptidate (YdhO) / Phage tail protein / NlpC / P60
100033-19_04621	3	8.88941	0.178333	0.178333	0.275667	EggNOG: Function unknown, FaeA-like protein domain identified; http://pfam.xfam.org/family/PF04703. is PapI (PapI family transcriptional regulator)
papD	39	8.6968	0.370615	0.370615	0.212667	PAP Operon, Chaperone Protein, Binds and caps interactive surfaces on P pilus subunits to prevent them from participating in non-productive interactions
papK	26	8.66959	0.359692	0.359692	0.215692	PAP Operon, Adapter that links the pilus rod to the base of the tip fibrillum (https://www.uniprot.org/uniprot/P62532)
papK|100033-19_04615	3	8.30016	0.356333	0.356333	0.212	PAP Operon, Adapter that links the pilus rod to the base of the tip fibrillum (https://www.uniprot.org/uniprot/P62532)
cirA_3	1	7.52578	0.154	0.154	0.273	Colicin I receptor, function not yet known. Postulated to participate in iron transport. Outer membrane receptor for colicins IA and IB (https://www.uniprot.org/uniprot/P17315)
100033-19_03736	1	7.50864	0.561	0.439	0.207	EggNOG: NlpC/P60 family domain identified, Cell wall, membrane: phage tail protein, C40 family peptidate

## Sheet: Table S1b
Table S1b: Significant gene hits identified to be associated with invasive infection including 751 E. coli strains and using important host characteristics as covariates. Columns: 'Gene': annotation of the gene; '#hits': indicating how many unitigs maping to this gene where identified as significant GWAS hits; 'maxp': Maximum -log10(p-value), 'avg_af': Average allele frequency; 'avg_maf': Average…
Gene	#hits	maxp	avg_af	avg_maf	avg_beta	Comment
papG	85	13.2967	0.179741	0.179741	0.312118	PAP Operon, Adhesive Tip of the PAP Pili
prsF	17	11.8894	0.223294	0.223294	0.278706	PAP Operon, Is papF, Minor fimbrial protein PrsF
100033-19_04621	6	9.5986	0.114067	0.114067	0.337	EggNOG: Function unknown, FaeA-like protein domain identified; http://pfam.xfam.org/family/PF04703. is PapI (PapI family transcriptional regulator)
papC_3	7	8.28904	0.340286	0.340286	0.21	PAP Operon, Involved in the export and assembly of pili subunits across the outer membrane
papH	6	10.9626	0.294833	0.294833	0.23	PAP Operon, anchors pilus in bacterial cell (https://www.uniprot.org/uniprot/P07111)
papD	2	7.95468	0.335	0.335	0.207	PAP Operon, Chaperone Protein, Binds and caps interactive surfaces on P pilus subunits to prevent them from participating in non-productive interactions
100033-19_04615	3	9.21183	0.339	0.339	0.214	PAP Operon, assembly protein for the PAP Pilus
papK	1	7.52724	0.201	0.201	0.248	PAP Operon, Adapter that links the pilus rod to the base of the tip fibrillum (https://www.uniprot.org/uniprot/P62532)
100033-19_03452	1	7.65365	0.43	0.43	0.198	EggNOG: NlpC/P60 family domain identified, Cell wall, membrane. Blastp: C40 peptidate (YdhO) / Phage tail protein / NlpC / P60
100888-20_01189	2	7.94692	0.2115	0.2115	0.231	is papJ, Between papE and papD

## Sheet: Table S2a
Table S2a: Significant gene hits identified to be associated with invasive infection including 657 E. coli strains using pyseer. Columns: 'Gene': annotation of the gene; '#hits': indicating how many unitigs maping to this gene where isentified as significant GWAS hits; 'maxp': Maximum -log10(p-value), 'avg_af': Average allele frequency; 'avg_maf': Average Minor allele frequency; 'avg_beta': Avera…
Gene	hits	maxp	avg_af	avg_maf	avg_beta	Comment	BLASTp result	EGGNOG	Uniprot	Uniprot entry
papG	102	21.6517	0.180995	0.180995	0.320304	pap-Operon, adhesive tip
prsF	48	19.1073	0.280104	0.280104	0.246562	pap-Operon (is papF, 100% coverage and identity in BLASTp)
papH	67	16.6696	0.288731	0.288731	0.224522	pap-Operon
papK	46	16.1605	0.308935	0.308935	0.223022	pap-Operon
papD	54	14.1079	0.3435	0.3435	0.215074	pap-Operon
100033-19_04621	16	13.9914	0.187012	0.187012	0.263875	pap-Operon (is papI)			Plays a role in the inhibition of methylation at the GATC1028 site located in the regulatory region upstream of the pabA promoter.	P04743
100033-19_04615	49	13.5654	0.333143	0.333143	0.208898	pap-Operon (is papJ)			This protein maintains pilus integrity and thus is an important participant in pilus assembly. It may function as molecular chaperone directly or indirectly in the correct assembly of PapA subunits.	P17543
papC_3	149	13.4023	0.350283	0.350283	0.213557	pap-Operon
hlyA	5	13.2798	0.08396	0.08396	0.3536	Chromosomal haemolysin.			Bacterial hemolysins are exotoxins that attack blood cell membranes and cause cell rupture by forming a pore.	P09983
hlyB	6	13.2798	0.0846833	0.0846833	0.358	Part of the ABC transporter complex HlyBD involved in hemolysin export.			Bacterial hemolysins are exotoxins that attack blood cell membranes and cause cell rupture by forming a pore.	P08716
papK|100033-19_04615	3	12.7352	0.345667	0.345667	0.218667	pap-Operon
der_2	28	12.4318	0.20875	0.20875	0.217607	ribosome biogenesis			GTPase that plays an essential role in the late steps of ribosome biogenesis. (?)	P0A6P5
cbtA_2	7	11.9101	0.278429	0.278429	0.213571	Toxin			Toxic component of a type IV toxin-antitoxin (TA) system	P64524
100033-19_01761	12	11.7959	0.135742	0.135742	0.274833	phage/ prophage related	DUF987 domain-containing protein. Protein of unknown function	Protein of unknown function (DUF987)
100033-19_01758	20	11.1824	0.14285	0.14285	0.27585	phage/ prophage related	DUF932 domain-containing protein similar to the Escherichia coli K-12 uncharacterized phage/plasmid-like proteins YfjQ, YafZ, and YubP
100033-19_04588	21	11.0501	0.160762	0.160762	0.249571	phage/ prophage related	inovirus Gp2 family protein
papE	215	10.4202	0.0784324	0.0784324	0.179184	pap-Operon
100033-19_04777	184	10.1618	0.463461	0.463461	0.0896275		DUF945 domain-containing protein
100033-19_04624	117	10.0888	0.266203	0.266203	0.145903	phage/ prophage related	Inovirus-type Gp2 protein; Isoform G2P plays an essential role in viral DNA replication; it binds to the origin of replication and cleaves the dsDNA replicative form I (RFI) and becomes covalently bound to it via phosphotyrosine bond, generating the dsDNA replicative form II (RFII).
klcA_1	4	11.0195	0.09625	0.09625	0.30325	Antirestriction protein KlcA			Could be involved in overcoming restriction barriers during establishment after conjugative transfer.	P52602
papE	13	10.9031	0.272769	0.272769	0.206615	pap-Operon
cbeA_2	21	10.7773	0.15119	0.15119	0.246429	Antitoxin			Antitoxin component of a type IV toxin-antitoxin (TA) system. Antitoxin that counteracts the effect of its cognate toxin CbtA (YeeV)	P76364
100033-19_04777	3	10.7305	0.334667	0.334667	0.200333		DUF945 domain-containing protein
100033-19_01758|klcA_1	1	10.6904	0.0959	0.0959	0.331	Antirestriction protein KlcA			Could be involved in overcoming restriction barriers during establishment after conjugative transfer.	P52602
100033-19_04624	18	10.6696	0.351333	0.351333	0.189944	phage/ prophage related	Inovirus-type Gp2 protein; Isoform G2P plays an essential role in viral DNA replication; it binds to the origin of replication and cleaves the dsDNA replicative form I (RFI) and becomes covalently bound to it via phosphotyrosine bond, generating the dsDNA replicative form II (RFII).
100033-19_01761|cbeA_2	3	10.6655	0.111667	0.111667	0.300667	Antitoxin			Antitoxin component of a type IV toxin-antitoxin (TA) system. Antitoxin that counteracts the effect of its cognate toxin CbtA (YeeV)	P76364
opgE_2	21	10.3546	0.257705	0.257705	0.216333	Glycan metabolism			Phosphoethanolamine transferase, Glycan metabolism; osmoregulated periplasmic glucan (OPG) biosynthesis.	P75785
100888-20_01189	14	10.3316	0.209714	0.209714	0.209786	pap-Operon (is papJ)
intS_3	15	9.73518	0.111927	0.111927	0.272267	phage/ prophage related			Prophage Integrase IntS. Integrase is necessary for integration of the phage into the host genome by site-specific recombination.	P37326
pagN	61	9.71897	0.135279	0.135279	0.254557	pap-Operon
100033-19_04622	3	9.42136	0.119333	0.119333	0.260667	phage / prophage associated. transcriptional regulator, AlpA family			Positive regulator of the expression of the slpA gene. When overexpressed, leads to suppression of the capsule overproduction and UV sensitivity phenotypes of cells mutant for the Lon ATP-dependent protease. Part of the cryptic P4-like prophage CP4-57	P33997
100033-19_01766	9	9.21968	0.261778	0.261778	0.193111		hypothetical protein. No conserved domain identified
100033-19_04772	3	9.11577	0.143667	0.143667	0.246667		hypothetical protein. No conserved domain identified
recD2	17	9.02965	0.0832471	0.0832471	0.31	DNA Helicase			ATP-dependent RecD-like DNA helicase	A0A4C9BWW4
cirA_3	47	8.93181	0.150191	0.150191	0.235894	Colicin receptor			Not yet known. Postulated to participate in iron transport. Outer membrane receptor for colicins IA and IB.	P17315
papA	6	8.93181	0.0987667	0.0987667	0.293	pap-Operon
100033-19_04774	5	8.81816	0.2884	0.2884	0.1916		hypothetical protein. No conserved domain identified.
100033-19_01760	2	8.76955	0.0949	0.0949	0.296		RadC family protein. DNA repair protein RadC, contains a helix-hairpin-helix DNA-binding motif [Replication, recombination and repair];
100033-19_04623	3	8.73755	0.356667	0.356667	0.183667		hypothetical protein. No conserved domain identified.
klcA_1|100033-19_01760	1	8.72354	0.0959	0.0959	0.298	Antirestriction protein KlcA			Could be involved in overcoming restriction barriers during establishment after conjugative transfer.	P52602
100033-19_01765	1	8.63639	0.189	0.189	0.212		hypothetical protein. No conserved domain identified.
100223-19_04993	3	8.46725	0.411333	0.411333	0.173333		hypothetical protein. Predicted DNA-binding transcriptional regulator YafY, contains an HTH and WYL domains
der_2|100033-19_04774	3	8.2993	0.1516	0.1516	0.240333	ribosome biogenesis			GTPase that plays an essential role in the late steps of ribosome biogenesis. (?)	P0A6P5
100033-19_04590	2	8.15552	0.1225	0.1225	0.2595		hypothetical protein. No conserved domain identified
100914-20_04814	2	8.09098	0.253	0.253	0.1875		hypothetical protein. No conserved domain identified. Transposase domain identified [Transposase, Mutator family; ]
100033-19_04593	1	8	0.21	0.21	0.202		IS3 family transposase		Transposase proteins are necessary for efficient DNA transposition. This family consists of various Escherichia coli insertion elements and other bacterial transposases some of which are memxxbers of the IS3 family.
100033-19_04784	5	7.92812	0.4834	0.4834	0.1734		DUF905 domain-containing protein. Protein of unknown function
107962-20_04778	1	7.92812	0.0776	0.0776	0.292	pap-Operon (is papI)
papB	3	7.85387	0.298667	0.298667	0.181333	pap-Operon			May act as both positive and negative regulator of pap transcription.	P04744
100033-19_04423	2	7.79317	0.3525	0.3525	0.1785		hypothetical protein [Escherichia coli APEC O1], no converved somain identified
hlyD_2	2	7.77211	0.15	0.15	0.224	Hemolysin secretion protein D, chromosomal			Bacterial hemolysins are exotoxins that attack blood cell membranes and cause cell rupture by forming a pore.	P09986
100033-19_03452	4	7.7167	0.5395	0.4605	0.16975	phage/ prophage related	phage tail protein
100033-19_03736	4	7.7167	0.5395	0.4605	0.16975	phage/ prophage related	putative tail fiber component K of prophage / phage tail protein / C40 family peptidase
100223-19_04986	1	7.44129	0.457	0.457	0.17		DUF905 domain-containing protein. Protein of unknown function

## Sheet: Table S2b
Table S2b: Significant gene hits identified to be associated with invasive infection including 612 E. coli strains and using important host characteristics as covariates. Columns: 'Gene': annotation of the gene; '#hits': indicating how many unitigs maping to this gene where identified as significant GWAS hits; 'maxp': Maximum -log10(p-value), 'avg_af': Average allele frequency; 'avg_maf': Average…
Gene	#hits	maxp	avg_af	avg_maf	avg_beta	Comment	BLASTp result	EGGNOG	Uniprot	Uniprot entry
papG	98	19.4449	0.172052	0.172052	0.291102	pap-Operon, adhesive tip
prsF	40	15.4841	0.267	0.267	0.218025	pap-Operon (is papF, 100% coverage and identity in BLASTp)
papH	55	14.3526	0.300418	0.300418	0.188491	pap-Operon
100033-19_04621	9	13.8125	0.130733	0.130733	0.287778	pap-Operon (is papI)			Plays a role in the inhibition of methylation at the GATC1028 site located in the regulatory region upstream of the pabA promoter.	P04743
papK	39	13.0315	0.303923	0.303923	0.190846	pap-Operon
der_2	9	12.0434	0.149778	0.149778	0.228889	ribosome biogenesis			GTPase that plays an essential role in the late steps of ribosome biogenesis. (?)	P0A6P5
papC_3	127	10.9281	0.353072	0.353072	0.17711	pap-Operon
opgE_2	5	10.7144	0.10914	0.10914	0.2802	Glycan metabolism			Phosphoethanolamine transferase, Glycan metabolism; osmoregulated periplasmic glucan (OPG) biosynthesis.	P75785
100033-19_04615	36	10.5654	0.337583	0.337583	0.174639	pap-Operon (is papJ)			This protein maintains pilus integrity and thus is an important participant in pilus assembly. It may function as molecular chaperone directly or indirectly in the correct assembly of PapA subunits.	P17543
hlyB	5	10.4078	0.06112	0.06112	0.3446	Part of the ABC transporter complex HlyBD involved in hemolysin export.			Bacterial hemolysins are exotoxins that attack blood cell membranes and cause cell rupture by forming a pore.	P08716
hlyA	4	10.4078	0.0568	0.0568	0.347	Chromosomal haemolysin.			Bacterial hemolysins are exotoxins that attack blood cell membranes and cause cell rupture by forming a pore.	P09983
papD	47	10.4001	0.343383	0.343383	0.177872	pap-Operon
100033-19_01758	16	10.3883	0.139987	0.139987	0.253188	phage/ prophage related	DUF932 domain-containing protein similar to the Escherichia coli K-12 uncharacterized phage/plasmid-like proteins YfjQ, YafZ, and YubP
klcA_1	3	10.1805	0.0860667	0.0860667	0.296667	Antirestriction protein KlcA			Could be involved in overcoming restriction barriers during establishment after conjugative transfer.	P52602
pagN	58	10.1007	0.122926	0.122926	0.252483	pap-Operon
100033-19_01761	10	10.0462	0.12225	0.12225	0.2572	Antitoxin			Antitoxin component of a type IV toxin-antitoxin (TA) system. Antitoxin that counteracts the effect of its cognate toxin CbtA (YeeV)	P76364
100033-19_01758|klcA_1	1	9.82102	0.0915	0.0915	0.305	Antirestriction protein KlcA			Could be involved in overcoming restriction barriers during establishment after conjugative transfer.	P52602
papK|100033-19_04615	3	9.47496	0.338333	0.338333	0.18	pap-Operon
100033-19_01761|cbeA_2	3	9.17653	0.106667	0.106667	0.270667	Antitoxin			Antitoxin component of a type IV toxin-antitoxin (TA) system. Antitoxin that counteracts the effect of its cognate toxin CbtA (YeeV)	P76364
intS_3	11	9.02319	0.0978364	0.0978364	0.265364	phage/ prophage related			Prophage Integrase IntS. Integrase is necessary for integration of the phage into the host genome by site-specific recombination.	P37326
cbeA_2	7	9	0.123	0.123	0.242714	Antitoxin			Antitoxin component of a type IV toxin-antitoxin (TA) system. Antitoxin that counteracts the effect of its cognate toxin CbtA (YeeV)	P76364
cbtA_2	6	8.89279	0.257833	0.257833	0.179	Toxin			Toxic component of a type IV toxin-antitoxin (TA) system	P64524
100033-19_04777	3	8.54821	0.324333	0.324333	0.170667		DUF945 domain-containing protein
recD2	11	8.5376	0.0778273	0.0778273	0.297091	DNA Helicase			ATP-dependent RecD-like DNA helicase	A0A4C9BWW4
100033-19_04772	3	8.52143	0.138667	0.138667	0.228333		hypothetical protein. No conserved domain identified
100033-19_04588	6	8.14874	0.106067	0.106067	0.2545	phage/ prophage related	inovirus Gp2 family protein
100888-20_01189	1	7.96257	0.194	0.194	0.193	pap-Operon (is papJ)
100033-19_04593	1	7.92812	0.199	0.199	0.194		IS3 family transposase		Transposase proteins are necessary for efficient DNA transposition. This family consists of various Escherichia coli insertion elements and other bacterial transposases some of which are memxxbers of the IS3 family.
cirA_3	2	7.84466	0.135	0.135	0.228	Colicin receptor			Not yet known. Postulated to participate in iron transport. Outer membrane receptor for colicins IA and IB.	P17315
papE	3	7.77211	0.345333	0.345333	0.165	pap-Operon
100033-19_04622	1	7.73049	0.101	0.101	0.257	phage / prophage associated. transcriptional regulator, AlpA family			Positive regulator of the expression of the slpA gene. When overexpressed, leads to suppression of the capsule overproduction and UV sensitivity phenotypes of cells mutant for the Lon ATP-dependent protease. Part of the cryptic P4-like prophage CP4-57	P33997
papA	1	7.72354	0.098	0.098	0.262	pap-Operon
100033-19_04624	5	7.72125	0.3652	0.3652	0.1666	phage/ prophage related	Inovirus-type Gp2 protein; Isoform G2P plays an essential role in viral DNA replication; it binds to the origin of replication and cleaves the dsDNA replicative form I (RFI) and becomes covalently bound to it via phosphotyrosine bond, generating the dsDNA replicative form II (RFII).
100033-19_04590	2	7.68613	0.117	0.117	0.2425		hypothetical protein. No conserved domain identified
107962-20_04778	1	7.63264	0.0735	0.0735	0.288	pap-Operon (is papI)
nuoE	1	7.54061	0.987	0.013	0.649	Involved in proton / electon transfer			NADH-quinone oxidoreductase subunit;	A0A484X2E7

## Sheet: Table S3a
Table S3a: qPCR evaluation metrics recorded for eight different primerpairs and genomic DNA which was previously extracted using the QIAamp DNA Mini Kit. 'LOD' = Limit of detection.
Primer	Target	Tm [°C]	Slope [Ct]	Efficiency [%]	R2	LOD [ng]	LOD [amol]	Included for further analyis
gapC_1	GAPDH-C	64	-3.4		0.985	10e-4	3.52 10e-6
gapC_2	GAPDH-C	64	-3.5		0.978	10e-5	3.52 10e-7	yes
uidA	uidA	59	-3.5		0.995	10e-5	3.52 10e-7	yes
		64	-3.6		0.993	10e-4	3.52 10e-6
papC_1	papC	64	-3.5		0.985	10e-4	3.52 10e-7	yes
papC_2	papC	64	-3.1		0.945	-	-
papGII_1	papGII	59	-3.6		0.983	10e-4	3.52 10e-6
papGII_2	papGII	59	-3.8		0.998	10e-4	3.52 10e-6	yes
		64	-3.8		0.99	10e-4	3.52 10e-6
ia2	papGII	64	-3.5		0.997	10e-4	3.52 10e-6

## Sheet: Table S3b
Table S3b: qPCR evaluation metrics recorded for four different primerpairs and using urine samples which were boiled. 'LOD' = Limit of detection.
Primer	Target	Tm [°C]	Slope [Ct]	Efficiency [%]	R2	LOD [ng]	LOD [amol]
gapC_2	GAPDH-C	64	-3.3		0.92	10e-5	3.52 10e-7
papC_1	papC	64	-3.4		0.96	10e-4	3.52 10e-6
papGII_2	papGII	64	-3.4		0.97	10e-3	3.52 10e-5
